# Supplementary material for: Enhanced P-TEFb activity compromises dentate gyrus neurogenesis in mice
Source: EMBO J. 2026 Mar 23;45(9):3102–23. doi: 10.1038/s44318-026-00752-w (PMC13144724; doi:10.1038/s44318-026-00752-w)
Supplement: Supplementary file 3 — Source data Fig. 1 [file 44318_2026_752_MOESM3_ESM.zip]

Archive with 24 entries (15 files):
- Source Data for Figure 1/
- Source Data for Figure 1/1B/
- Source Data for Figure 1/1B/Quntification for 2B.pzfx
- Source Data for Figure 1/1B/western blot for 1B.pdf
- Source Data for Figure 1/1E/
- Source Data for Figure 1/1E/Body wight for famale.pzfx
- Source Data for Figure 1/1E/Body wight for male.pzfx
- Source Data for Figure 1/1G/
- Source Data for Figure 1/1G/%Brain section area.pzfx
- Source Data for Figure 1/1G/%DG area.pzfx
- Source Data for Figure 1/1G/%Hippocampus area.pzfx
- Source Data for Figure 1/1H/
- Source Data for Figure 1/1H/Morris water maze test (probe trial)-Latency 1st entrance.pzfx
- Source Data for Figure 1/1H/Morris water maze test (probe trial)-Path length.pzfx
- Source Data for Figure 1/1H/Morris water maze test (probe trial)-Platform crossover.pzfx
- Source Data for Figure 1/1I/
- Source Data for Figure 1/1I/Three-chamber sociability test (E-S1).pzfx
- Source Data for Figure 1/1J/
- Source Data for Figure 1/1J/Three-chamber social novelty  test (S1-S2).pzfx
- Source Data for Figure 1/1K/
- Source Data for Figure 1/1K/Open-field test-Time in area.pzfx
- Source Data for Figure 1/1K/Open-field test-Total distance.pzfx
- Source Data for Figure 1/1L/
- Source Data for Figure 1/1L/Elevated plus-maze test.pzfx
