# Supplementary material for: Enhanced P-TEFb activity compromises dentate gyrus neurogenesis in mice
Source: EMBO J. 2026 Mar 23;45(9):3102–23. doi: 10.1038/s44318-026-00752-w (PMC13144724; doi:10.1038/s44318-026-00752-w)
Supplement: Supplementary file 4 — Source data Fig. 2 [file 44318_2026_752_MOESM4_ESM.zip]

Archive with 33 entries (24 files):
- Source Data for Figure 2/
- Source Data for Figure 2/2B/
- Source Data for Figure 2/2B/P0 Relative dentate gyrus area (%).pzfx
- Source Data for Figure 2/2B/P14 Relative dentate gyrus area (%).pzfx
- Source Data for Figure 2/2B/P7 Relative dentate gyrus area (%).pzfx
- Source Data for Figure 2/2C/
- Source Data for Figure 2/2C/Larp7ff;nestin-Cre.tif
- Source Data for Figure 2/2C/Quntification of 2C.pzfx
- Source Data for Figure 2/2C/WT.tif
- Source Data for Figure 2/2D/
- Source Data for Figure 2/2D/Larp7ff;nestin-Cre.tif
- Source Data for Figure 2/2D/Quntification of 2D.pzfx
- Source Data for Figure 2/2D/WT.tif
- Source Data for Figure 2/2E/
- Source Data for Figure 2/2E/Larp7ff;nestin-Cre.tif
- Source Data for Figure 2/2E/Quntification of 2E.pzfx
- Source Data for Figure 2/2E/WT.tif
- Source Data for Figure 2/2F/
- Source Data for Figure 2/2F/Larp7ff;nestin-Cre.tif
- Source Data for Figure 2/2F/Quntification of 2F.pzfx
- Source Data for Figure 2/2F/WT.tif
- Source Data for Figure 2/2G/
- Source Data for Figure 2/2G/Larp7ff;nestin-Cre.tif
- Source Data for Figure 2/2G/Quntification of 2G.pzfx
- Source Data for Figure 2/2G/WT.tif
- Source Data for Figure 2/2H/
- Source Data for Figure 2/2H/Larp7ff;nestin-Cre.tif
- Source Data for Figure 2/2H/Quntification of 2H.pzfx
- Source Data for Figure 2/2H/WT.tif
- Source Data for Figure 2/2I/
- Source Data for Figure 2/2I/Larp7ff;nestin-Cre.tif
- Source Data for Figure 2/2I/Quntification of 2I.pzfx
- Source Data for Figure 2/2I/WT.tif
