# Supplementary material for: Enhanced P-TEFb activity compromises dentate gyrus neurogenesis in mice
Source: EMBO J. 2026 Mar 23;45(9):3102–23. doi: 10.1038/s44318-026-00752-w (PMC13144724; doi:10.1038/s44318-026-00752-w)
Supplement: Supplementary file 5 — Source data Fig. 3 [file 44318_2026_752_MOESM5_ESM.zip]

Archive with 53 entries (37 files):
- Source Data for Figure 4/
- Source Data for Figure 4/4B/
- Source Data for Figure 4/4B/P14.pzfx
- Source Data for Figure 4/4B/P55.pzfx
- Source Data for Figure 4/4B/P7.pzfx
- Source Data for Figure 4/4C/
- Source Data for Figure 4/4C/Body length.pzfx
- Source Data for Figure 4/4C/Body wight.pzfx
- Source Data for Figure 4/4D/
- Source Data for Figure 4/4D/Larp7ff;Emx1-Cre.tif
- Source Data for Figure 4/4D/Quntification of 4D.pzfx
- Source Data for Figure 4/4D/WT.tif
- Source Data for Figure 4/4E/
- Source Data for Figure 4/4E/Larp7ff;Emx1-Cre.tif
- Source Data for Figure 4/4E/Quntification of 4E.pzfx
- Source Data for Figure 4/4E/WT.tif
- Source Data for Figure 4/4F/
- Source Data for Figure 4/4F/Larp7ff;Emx1-Cre.tif
- Source Data for Figure 4/4F/Quntification of 4F.pzfx
- Source Data for Figure 4/4F/WT.tif
- Source Data for Figure 4/4G/
- Source Data for Figure 4/4G/Larp7ff;Emx1-Cre.tif
- Source Data for Figure 4/4G/Quntification of 4G.pzfx
- Source Data for Figure 4/4G/WT.tif
- Source Data for Figure 4/4H/
- Source Data for Figure 4/4H/Larp7ff;Emx1-Cre.tif
- Source Data for Figure 4/4H/Quntification of 4H.pzfx
- Source Data for Figure 4/4H/WT.tif
- Source Data for Figure 4/4I/
- Source Data for Figure 4/4I/Larp7ff;Emx1-Cre.tif
- Source Data for Figure 4/4I/Quntification of 4I.pzfx
- Source Data for Figure 4/4I/WT.tif
- Source Data for Figure 4/4J/
- Source Data for Figure 4/4J/Larp7ff;Emx1-Cre.tif
- Source Data for Figure 4/4J/Quntification of 4J.pzfx
- Source Data for Figure 4/4J/WT.tif
- Source Data for Figure 4/4K/
- Source Data for Figure 4/4K/Larp7ff;Emx1-Cre.tif
- Source Data for Figure 4/4K/Quntification of 4K.pzfx
- Source Data for Figure 4/4K/WT.tif
- Source Data for Figure 4/4L/
- Source Data for Figure 4/4L/Latency 1st entrance-Morris water maze test (probe trial).pzfx
- Source Data for Figure 4/4L/Path length-Morris water maze test (probe trial).pzfx
- Source Data for Figure 4/4L/Platform crossover-Morris water maze test (probe trial).pzfx
- Source Data for Figure 4/4M/
- Source Data for Figure 4/4M/Time in area-Open-field test.pzfx
- Source Data for Figure 4/4M/Total distance-Open-field test.pzfx
- Source Data for Figure 4/4N/
- Source Data for Figure 4/4N/Interaction time-Three-chamber sociability test (E-S1).pzfx
- Source Data for Figure 4/4O/
- Source Data for Figure 4/4O/Three-chamber social novelty  test (S1-S2).pzfx
- Source Data for Figure 4/4P/
- Source Data for Figure 4/4P/Elevated plus-maze test.pzfx
