# Supplementary material for: Enhanced P-TEFb activity compromises dentate gyrus neurogenesis in mice
Source: EMBO J. 2026 Mar 23;45(9):3102–23. doi: 10.1038/s44318-026-00752-w (PMC13144724; doi:10.1038/s44318-026-00752-w)
Supplement: Supplementary file 6 — Source data Fig. 6 [file 44318_2026_752_MOESM6_ESM.zip]

Archive with 27 entries (19 files):
- Source Data for Figure 6/
- Source Data for Figure 6/6A/
- Source Data for Figure 6/6A/Quntification of 6A.pzfx
- Source Data for Figure 6/6B/
- Source Data for Figure 6/6B/Quntification of 6B.pzfx
- Source Data for Figure 6/6B/sn7sk expression level.pzfx
- Source Data for Figure 6/6B/western for Figure 6B.pdf
- Source Data for Figure 6/6F/
- Source Data for Figure 6/6F/Quntification of figure 6F.pzfx
- Source Data for Figure 6/6G/
- Source Data for Figure 6/6G/KO -Day 0.tif
- Source Data for Figure 6/6G/KO -Day 2.tif
- Source Data for Figure 6/6G/KO -Day 7.tif
- Source Data for Figure 6/6G/WT-Day 0.tif
- Source Data for Figure 6/6G/WT-Day 2.tif
- Source Data for Figure 6/6G/WT-Day 7.tif
- Source Data for Figure 6/6H/
- Source Data for Figure 6/6H/Number of neurite.pzfx
- Source Data for Figure 6/6H/Total dendritic length.pzfx
- Source Data for Figure 6/6J/
- Source Data for Figure 6/6J/KO-DMSO.tif
- Source Data for Figure 6/6J/KO-Flavo.tif
- Source Data for Figure 6/6J/WT-DMSO.tif
- Source Data for Figure 6/6J/WT-Flavo.tif
- Source Data for Figure 6/6K/
- Source Data for Figure 6/6K/Number of neurite.pzfx
- Source Data for Figure 6/6K/Total dendritic length.pzfx
