# Supplementary material for: Enhanced P-TEFb activity compromises dentate gyrus neurogenesis in mice
Source: EMBO J. 2026 Mar 23;45(9):3102–23. doi: 10.1038/s44318-026-00752-w (PMC13144724; doi:10.1038/s44318-026-00752-w)
Supplement: Supplementary file 7 — Source data Fig. 7 [file 44318_2026_752_MOESM7_ESM.zip]

Archive with 29 entries (17 files):
- Source Data for Figure 7/
- Source Data for Figure 7/7H/
- Source Data for Figure 7/7H/Dentate gyrus area (%).pzfx
- Source Data for Figure 7/7H/Hippocampus area (%).pzfx
- Source Data for Figure 7/7I/
- Source Data for Figure 7/7I/Latency 1st entrance-Morris water maze test (probe trial).pzfx
- Source Data for Figure 7/7I/Path length.pzfx
- Source Data for Figure 7/7I/Platform crossover.pzfx
- Source Data for Figure 7/7J/
- Source Data for Figure 7/7J/Three-chamber sociability test (E-S1).pzfx
- Source Data for Figure 7/7K/
- Source Data for Figure 7/7K/Three-chamber social novelty test (S1-S2).pzfx
- Source Data for Figure 7/7L/
- Source Data for Figure 7/7L/Time in area (s).pzfx
- Source Data for Figure 7/7L/Total distance.pzfx
- Source Data for Figure 7/7M/
- Source Data for Figure 7/7M/Elevated plus-maze test.pzfx
- Source Data for Figure 7/7N/
- Source Data for Figure 7/7N/Quantification of 7N.pzfx
- Source Data for Figure 7/7O/
- Source Data for Figure 7/7O/Quantification of 7O.pzfx
- Source Data for Figure 7/7O/western for Figure 7O.pdf
- Source Data for Figure 7/7P/
- Source Data for Figure 7/7P/northern for Figure 7P.pdf
- Source Data for Figure 7/7P/Quantification of 7P.pzfx
- Source Data for Figure 7/7S/
- Source Data for Figure 7/7S/Quantification of 7S.pzfx
- Source Data for Figure 7/7T/
- Source Data for Figure 7/7T/Quantification of 7T.pzfx
