# Supplementary material for: Enhanced P-TEFb activity compromises dentate gyrus neurogenesis in mice
Source: EMBO J. 2026 Mar 23;45(9):3102–23. doi: 10.1038/s44318-026-00752-w (PMC13144724; doi:10.1038/s44318-026-00752-w)
Supplement: Supplementary file 8 — Appendix Figure Source Data [file 44318_2026_752_MOESM8_ESM.zip]

Archive with 53 entries (39 files):
- EMBOJ-2025-122043-Appendix source data/
- EMBOJ-2025-122043-Appendix source data/Appendix Figure S1/
- EMBOJ-2025-122043-Appendix source data/Appendix Figure S1/Larp7ff;nestin-Cre.tif
- EMBOJ-2025-122043-Appendix source data/Appendix Figure S1/WT.tif
- EMBOJ-2025-122043-Appendix source data/Appendix Figure S3/
- EMBOJ-2025-122043-Appendix source data/Appendix Figure S3/S3 B.tif
- EMBOJ-2025-122043-Appendix source data/Appendix Figure S3/S3A/
- EMBOJ-2025-122043-Appendix source data/Appendix Figure S3/S3A/Ai14-Heart.tif
- EMBOJ-2025-122043-Appendix source data/Appendix Figure S3/S3A/Ai14-Kidney.tif
- EMBOJ-2025-122043-Appendix source data/Appendix Figure S3/S3A/Ai14-Liver.tif
- EMBOJ-2025-122043-Appendix source data/Appendix Figure S3/S3A/Ai14-LUNG.tif
- EMBOJ-2025-122043-Appendix source data/Appendix Figure S3/S3A/Ai14-Spleen.tif
- EMBOJ-2025-122043-Appendix source data/Appendix Figure S3/S3A/Ai14-Stomach.tif
- EMBOJ-2025-122043-Appendix source data/Appendix Figure S3/S3A/Ai14;nestin-Cre-Heart.tif
- EMBOJ-2025-122043-Appendix source data/Appendix Figure S3/S3A/Ai14;nestin-Cre-Kidney.tif
- EMBOJ-2025-122043-Appendix source data/Appendix Figure S3/S3A/Ai14;nestin-Cre-Liver.tif
- EMBOJ-2025-122043-Appendix source data/Appendix Figure S3/S3A/Ai14;nestin-Cre-LUNG.tif
- EMBOJ-2025-122043-Appendix source data/Appendix Figure S3/S3A/Ai14;nestin-Cre-Spleen.tif
- EMBOJ-2025-122043-Appendix source data/Appendix Figure S3/S3A/Ai14;nestin-Cre-Stomach.tif
- EMBOJ-2025-122043-Appendix source data/Appendix Figure S4/
- EMBOJ-2025-122043-Appendix source data/Appendix Figure S4/S4A/
- EMBOJ-2025-122043-Appendix source data/Appendix Figure S4/S4A/Body wight of famale.pzfx
- EMBOJ-2025-122043-Appendix source data/Appendix Figure S4/S4A/Body wight of male.pzfx
- EMBOJ-2025-122043-Appendix source data/Appendix Figure S4/S4B/
- EMBOJ-2025-122043-Appendix source data/Appendix Figure S4/S4B/P14.pzfx
- EMBOJ-2025-122043-Appendix source data/Appendix Figure S4/S4B/P55.pzfx
- EMBOJ-2025-122043-Appendix source data/Appendix Figure S4/S4B/P7.pzfx
- EMBOJ-2025-122043-Appendix source data/Appendix Figure S7/
- EMBOJ-2025-122043-Appendix source data/Appendix Figure S7/A/
- EMBOJ-2025-122043-Appendix source data/Appendix Figure S7/A/Larp7 ff;nestin-Cre.tif
- EMBOJ-2025-122043-Appendix source data/Appendix Figure S7/A/Quantification of S7A.pzfx
- EMBOJ-2025-122043-Appendix source data/Appendix Figure S7/A/WT.tif
- EMBOJ-2025-122043-Appendix source data/Appendix Figure S7/B/
- EMBOJ-2025-122043-Appendix source data/Appendix Figure S7/B/Larp7 ff ;nestin-Cre.tif
- EMBOJ-2025-122043-Appendix source data/Appendix Figure S7/B/Larp7 ff.tif
- EMBOJ-2025-122043-Appendix source data/Appendix Figure S7/B/Quantification of S7B.pzfx
- EMBOJ-2025-122043-Appendix source data/Appendix Figure S7/C/
- EMBOJ-2025-122043-Appendix source data/Appendix Figure S7/C/Larp7 ff;nestin-Cre Day 0.tif
- EMBOJ-2025-122043-Appendix source data/Appendix Figure S7/C/Larp7 ff;nestin-Cre Day 6 (DMSO).tif
- EMBOJ-2025-122043-Appendix source data/Appendix Figure S7/C/Larp7 ff;nestin-Cre Day 6 (Flavo).tif
- EMBOJ-2025-122043-Appendix source data/Appendix Figure S7/C/Quantification of S7C.pzfx
- EMBOJ-2025-122043-Appendix source data/Appendix Figure S7/C/WT Day 0.tif
- EMBOJ-2025-122043-Appendix source data/Appendix Figure S7/C/WT Day 6 (DMSO).tif
- EMBOJ-2025-122043-Appendix source data/Appendix Figure S7/C/WT Day 6 (Flavo).tif
- EMBOJ-2025-122043-Appendix source data/Appendix Figure S9/
- EMBOJ-2025-122043-Appendix source data/Appendix Figure S9/A/
- EMBOJ-2025-122043-Appendix source data/Appendix Figure S9/A/Hexim1-Emx1-Cre.pzfx
- EMBOJ-2025-122043-Appendix source data/Appendix Figure S9/A/Larp7-Emx1-Cre.pzfx
- EMBOJ-2025-122043-Appendix source data/Appendix Figure S9/A/Larp7-nestin-Cre.pzfx
- EMBOJ-2025-122043-Appendix source data/Appendix Figure S9/B/
- EMBOJ-2025-122043-Appendix source data/Appendix Figure S9/B/Hexim1-Emx1-Cre-.pzfx
- EMBOJ-2025-122043-Appendix source data/Appendix Figure S9/B/Larp7-Emx1-Cre-.pzfx
- EMBOJ-2025-122043-Appendix source data/Appendix Figure S9/B/Larp7-nestin-Cre-.pzfx
